# Supplementary material for: Effectiveness of Treatment Approaches in COVID-19 Pneumonia: A Comparative Evaluation between a Specialized Center and Conventional Hospitals
Source: Healthcare (Basel). 2024 Jul 9;12(14):1365. doi: 10.3390/healthcare12141365 (PMC11276510; doi:10.3390/healthcare12141365)
Supplement: Supplementary file 1 [file healthcare-12-01365-s001.zip]

Archive with 1 entries (1 files):
- healthcare-3048354-supplementary.pdf
